# Supplementary material for: Intelligence-Augmented Rat Cyborgs in Maze Solving
Source: PLoS One. 2016 Feb 9;11(2):e0147754. doi: 10.1371/journal.pone.0147754 (PMC4747605; doi:10.1371/journal.pone.0147754)
Supplement: S1 File — Dead road detection (Algorithm A). Unique road detection (Algorithm B). Loop detection (Algorithm C). (ZIP) [file pone.0147754.s002.zip]

Archive with 7 entries (6 files):
- S1_File/
- S1_File/Algorithm A.pdf
- S1_File/Algorithm A.tex
- S1_File/Algorithm B.pdf
- S1_File/Algorithm B.tex
- S1_File/Algorithm C.pdf
- S1_File/Algorithm C.tex
