# Supplementary material for: Intelligence-Augmented Rat Cyborgs in Maze Solving
Source: PLoS One. 2016 Feb 9;11(2):e0147754. doi: 10.1371/journal.pone.0147754 (PMC4747605; doi:10.1371/journal.pone.0147754)
Supplement: S1 File — Dead road detection (Algorithm A). Unique road detection (Algorithm B). Loop detection (Algorithm C). (ZIP) [file pone.0147754.s002.zip › S1_File/Algorithm A.tex]

\documentclass[10pt,letterpaper]{article}
\usepackage{subcaption}
\usepackage{caption}
\usepackage[linesnumbered, ruled]{algorithm2e}
\SetKwRepeat{Do}{do}{while}
%\renewcommand{\thealgorithm}{A}
%\usepackage{algorithm}
%\usepackage{algpseudocode}
%\renewcommand\thealgorithm{\Alph{algorithm}}
%\SetAlgoCaptionSeparator{.}
%\setcounter{algocf}{0}

\renewcommand{\thealgocf}{A}


\begin{document}
\pagestyle{empty}
\begin{algorithm}[!t]
  \While{there is a branch not been tried}{
    Let M be a 10$\times$10 matrix of 0xff\;
    Let D be a 10$\times$10 matrix of 0\;
    Let the current cell $M_{cx,cy}$ be 0\;
    select the first cell $M_{x,y}$ in the branch\;
    step $\leftarrow$ 1\;
    dead\_flood\_fill(x,y,step):\\
    $M_{x,y}$$\leftarrow$step\;
    step$\leftarrow$step+1\;
    \If{the west cell is accessible or unexplored}
    {
      \If{$M_{x-1,y}$-$M_{x,y}$$>$1}
      {
        dead\_flood\_fill(x-1,y,step)\;
      }
    }
    \If{the north cell is accessible or unexplored}
    {
      \If{$M_{x,y-1}$-$M_{x,y}$$>$1}
      {
        dead\_flood\_fill(x,y-1,step)\;
      }
    }
     \If{the east cell is accessible or unexplored}
    {
      \If{$M_{x+1,y}$-$M_{x,y}$$>$1}
      {
        dead\_flood\_fill(x+1,y,step)\;
      }
    }
      \If{the south cell is accessible or unexplored}
    {
      \If{$M_{x,y+1}$-$M_{x,y}$$>$1}
      {
        dead\_flood\_fill(x,y+1,step)\;
      }
    }
    return\;

    \If{the value of target cell G is not updated ($M_{9,0}$=0xff)}
    {
      \For{each i,j $\in$\{0,1,...,9\}}
      {
        \If{$M_{i,j}$$\not=$0xff and $M_{i,j}$$\not=$0}
        {
        $D_{i,j}$$\leftarrow$1\;
        }
      }
    }
  }
  \caption{\bf Dead road detection.}
  \label{algo_1}
\end{algorithm}


\end{document}
