# Supplementary material for: Intelligence-Augmented Rat Cyborgs in Maze Solving
Source: PLoS One. 2016 Feb 9;11(2):e0147754. doi: 10.1371/journal.pone.0147754 (PMC4747605; doi:10.1371/journal.pone.0147754)
Supplement: S1 File — Dead road detection (Algorithm A). Unique road detection (Algorithm B). Loop detection (Algorithm C). (ZIP) [file pone.0147754.s002.zip › S1_File/Algorithm B.tex]

\documentclass[10pt,letterpaper]{article}
\usepackage[linesnumbered, ruled]{algorithm2e}
\SetKwRepeat{Do}{do}{while}

\renewcommand{\thealgocf}{B}

\begin{document}
\pagestyle{empty}
\begin{algorithm}
Push the target cell G into the unique cell stack T\;
topcell$\leftarrow$top element of T\;
\While{the explore has explored a new cell}{

    \If{the west cell of topcell is accessible and the east, north and south cell are blocked or in T}
    {
     push the west cell into T\;
    }
    \ElseIf{the east cell of topcell is accessible and the west, north and south cell are blocked or in T}
    {
     push the east cell into T\;
    }
    \ElseIf{the north cell of topcell is accessible and the south, west and east cell are blocked or in T}
    {
     push the north cell into T\;
    }
    \ElseIf{the south cell of topcell is accessible and the north, west and east cell are blocked or in T}
    {
     push the south cell into T\;
    }
  }
  \caption{\bf Unique road detection.}
  \label{algo_2}
\end{algorithm}

\end{document}
