# Supplementary material for: Intelligence-Augmented Rat Cyborgs in Maze Solving
Source: PLoS One. 2016 Feb 9;11(2):e0147754. doi: 10.1371/journal.pone.0147754 (PMC4747605; doi:10.1371/journal.pone.0147754)
Supplement: S1 File — Dead road detection (Algorithm A). Unique road detection (Algorithm B). Loop detection (Algorithm C). (ZIP) [file pone.0147754.s002.zip › S1_File/Algorithm C.tex]

\documentclass[10pt,letterpaper]{article}
\usepackage[linesnumbered, ruled]{algorithm2e}
\SetKwRepeat{Do}{do}{while}

\renewcommand{\thealgocf}{C}

\begin{document}
\pagestyle{empty}
\begin{algorithm}[!t]
Push the start cell S into a possible exit vector V\;
loopexist$\leftarrow$flase\;
  \While{the rat cyborg has moved to another cell C}{
  loopexist$\leftarrow$flase\;

    \If{the west cell of C is accessible and not visited}
    {
        push the west cell into V\;
    }
    \If{the east cell of C is accessible and not visited}
    {
        push the east cell into V\;
    }
    \If{the north cell of C is accessible and not visited}
    {
        push the north cell into V\;
    }
    \If{the south cell of C is accessible and not visited}
    {
        push the south cell into V\;
    }
    \If{C is in V}
    {
        erase C from V\;
    }
    \If{there is only one exit g in V}
    {
    \If{there are more than one adjacent cells are accessible and not dead cell}
        {loopexist$\leftarrow$true\;}
    }

  }
  \caption{\bf Loop detection.}
  \label{algo_5}
\end{algorithm}

\end{document}
