# Supplementary material for: Intelligence-Augmented Rat Cyborgs in Maze Solving
Source: PLoS One. 2016 Feb 9;11(2):e0147754. doi: 10.1371/journal.pone.0147754 (PMC4747605; doi:10.1371/journal.pone.0147754)
Supplement: S2 File — Computer solved maze 5 by our algorithm under the left-hand rule (Video A). Computer solved maze 5 by our algorithm under the right-hand rule (Video B). DH12 solved maze 5 by itself (Video C). DH12 solved maze 5 with the assistance of the computer (Video D). (ZIP) [file pone.0147754.s003.zip]

Archive with 5 entries (4 files):
- S2_File/
- S2_File/Video A.avi
- S2_File/Video B.avi
- S2_File/Video C.wmv
- S2_File/Video D.avi
