# Supplementary material for: Intelligence-Augmented Rat Cyborgs in Maze Solving
Source: PLoS One. 2016 Feb 9;11(2):e0147754. doi: 10.1371/journal.pone.0147754 (PMC4747605; doi:10.1371/journal.pone.0147754)
Supplement: S3 Table — (XLS) [file pone.0147754.s007.xls]

## Sheet: Sheet1
Maze	Computer						M01						M03
	left-hand rule		right-hand rule		average		rat			rat cyborg			rat			rat cyborg
	steps	coverage	steps	coverage	steps	coverage	steps	coverage	time(s)	steps	coverage	time(s)	steps	coverage	time(s)	steps	coverage	time(s)
15	99	61	81	52	90	56.5	55	38	41	41	35	20	61	42	33	37	35	33
16	67	47	111	69	89	58	141	62	130	43	36	37	55	47	30	45	41	27
17	73	54	81	58	77	56	65	43	50	55	43	60	91	45	43	83	48	42
18	109	82	61	58	85	70	296	93	331	91	76	71	301	87	127	211	78	156
19	105	62	95	57	100	59.5	121	63	97	103	57	82	107	62	44	65	44	46
Mean					88.2	60	135.6	59.8	129.8	66.6	49.4	54	123	56.6	55.4	88.2	49.2	60.8
S.E.M.					3.7336	2.5739	43.2731	9.6819	52.8256	12.7812	7.724	11.3004	45.5148	8.3463	18.1069	31.7276	7.506	24.0321
20	57	39	105	63	81	51	37	32	41	27	28	29	41	29	22	35	30	21
21	79	51	99	61	89	56	73	51	62	53	41	35	49	36	27	43	37	45
22	71	48	95	60	83	54	67	41	55	63	44	74	57	38	38	41	34	36
23	133	77	41	31	87	54	123	65	83	61	37	80	37	32	16	31	32	16
24	53	47	127	89	90	68	222	73	85	195	80	155	153	69	73	69	49	45
Mean					86	56.6	104.4	52.4	65.2	79.8	46	74.6	67.4	40.8	35.2	43.8	36.4	32.6
S.E.M.					1.7321	2.9597	32.4832	7.5206	8.3929	29.5066	8.9163	22.518	21.6739	7.2208	10.1163	6.6513	3.3556	6.0382
S.E.M.: standard error of the mean
